# Supplementary material for: BONCAT-FACS-Seq reveals the active fraction of a biocrust community undergoing a wet-up event
Source: Front Microbiol. 2023 Jun 26;14:1176751. doi: 10.3389/fmicb.2023.1176751 (PMC10330726; doi:10.3389/fmicb.2023.1176751)
Supplement: Supplementary file 2 [file Table_1.XLSX]

## Sheet: IMG_Metagnome_Statistics
Supplementary File 1: Accession information regarding the metagenomes process via IMG/M.
Sample	Timepoint	Bio_Rep	Tech_Rep	Fraction	taxon_oid	IMG Genome ID	IMG Submission ID	GOLD Analysis Project ID	GOLD Study ID	NCBI Bioproject Accession	NCBI Biosample Accession
Total_A	Dry	A	pool	Dry Biocrust	3300037463	3300037463	223917	Ga0394183	Gs0131328	PRJNA712332	SAMN18259831
Total_B	Dry	B	pool	Dry Biocrust	3300037509	3300037509	224273	Ga0394184	Gs0131328	PRJNA712333	SAMN18261518
Total_C	Dry	C	pool	Dry Biocrust	3300037464	3300037464	223918	Ga0394185	Gs0131328	PRJNA712334	SAMN18259829
21hA_minus	21h	A	pool	Inactive Cell	3300021459	3300021459	161289	Ga0216293	Gs0131328	PRJNA467099	SAMN09201331
21hA_plus	21h	A	pool	Active Cell	3300021451	3300021451	161290	Ga0216294	Gs0131328	PRJNA467100	SAMN09202136
21hB_minus	21h	B	pool	Inactive Cell	3300021455	3300021455	161281	Ga0216295	Gs0131328	PRJNA467101	SAMN09201067
21hB_plus	21h	B	pool	Active Cell	3300021454	3300021454	161288	Ga0216296	Gs0131328	PRJNA467102	SAMN09202137
21hC_minus	21h	C	pool	Inactive Cell	3300021464	3300021464	161285	Ga0216297	Gs0131328	PRJNA467103	SAMN09201066
21hC_plus	21h	C	pool	Active Cell	3300021456	3300021456	161287	Ga0216298	Gs0131328	PRJNA467104	SAMN09201319
4hA_minus	4h	A	pool	Inactive Cell	3300021463	3300021463	161282	Ga0216299	Gs0131328	PRJNA467105	SAMN09201318
4hA_plus	4h	A	pool	Active Cell	3300021457	3300021457	161283	Ga0216300	Gs0131328	PRJNA467106	SAMN09202138
4hB_minus	4h	B	pool	Inactive Cell	3300021163	3300021163	156203	Ga0216301	Gs0131328	PRJNA467107	SAMN09202139
4hB_plus	4h	B	pool	Active Cell	3300021159	3300021159	156204	Ga0216302	Gs0131328	PRJNA467108	SAMN09201317
4hC_minus	4h	C	pool	Inactive Cell	3300021162	3300021162	156205	Ga0216303	Gs0131328	PRJNA467109	SAMN09201065
4hC_plus	4h	C	pool	Active Cell	3300021450	3300021450	161286	Ga0216304	Gs0131328	PRJNA467110	SAMN09202140
SYTO_1	21h	A	TR1	Viable Cell	3300023391	3300023391	181176	Ga0256848	Gs0131328	PRJNA469268	SAMN09094582
SYTO_10	4h	A	TR1	Viable Cell	3300023433	3300023433	181175	Ga0256856	Gs0131328	PRJNA469277	SAMN09094431
SYTO_11	4h	A	TR2	Viable Cell	3300023432	3300023432	181177	Ga0256857	Gs0131328	PRJNA469278	SAMN09093844
SYTO_12	4h	A	TR3	Viable Cell	3300024053	3300024053	181179	Ga0256858	Gs0131328	PRJNA469279	SAMN09094432
SYTO_13	4h	B	TR1	Viable Cell	3300023384	3300023384	181168	Ga0256859	Gs0131328	PRJNA469280	SAMN09093843
SYTO_14	4h	B	TR2	Viable Cell	3300023388	3300023388	181170	Ga0256860	Gs0131328	PRJNA469281	SAMN09094433
SYTO_15	4h	B	TR3	Viable Cell	3300023430	3300023430	181172	Ga0256861	Gs0131328	PRJNA469282	SAMN09094022
SYTO_16	4h	C	TR1	Viable Cell	3300023385	3300023385	181166	Ga0256862	Gs0131328	PRJNA469283	SAMN09094434
SYTO_17	4h	C	TR2	Viable Cell	3300023431	3300023431	181167	Ga0256863	Gs0131328	PRJNA469284	SAMN09094021
SYTO_18	4h	C	TR3	Viable Cell	NA	NA	NA	NA	NA	NA	NA
SYTO_2	21h	A	TR2	Viable Cell	3300023383	3300023383	181164	Ga0256849	Gs0131328	PRJNA469269	SAMN09093849
SYTO_3	21h	A	TR3	Viable Cell	3300024050	3300024050	181178	Ga0256850	Gs0131328	PRJNA469270	SAMN09094583
SYTO_4	21h	B	TR1	Viable Cell	3300023386	3300023386	181165	Ga0256851	Gs0131328	PRJNA469271	SAMN09093848
SYTO_5	21h	B	TR2	Viable Cell	3300023387	3300023387	181169	Ga0256852	Gs0131328	PRJNA469272	SAMN09094584
SYTO_6	21h	B	TR3	Viable Cell	3300023389	3300023389	181171	Ga0256853	Gs0131328	PRJNA469273	SAMN09093847
SYTO_7	21h	C	TR1	Viable Cell	3300023390	3300023390	181173	Ga0256854	Gs0131328	PRJNA469274	SAMN09093846
SYTO_8	21h	C	TR2	Viable Cell	NA	NA	NA	NA	NA	NA	NA
SYTO_9	21h	C	TR3	Viable Cell	3300023392	3300023392	181174	Ga0256855	Gs0131328	PRJNA469276	SAMN09093845
