# Supplementary material for: BONCAT-FACS-Seq reveals the active fraction of a biocrust community undergoing a wet-up event
Source: Front Microbiol. 2023 Jun 26;14:1176751. doi: 10.3389/fmicb.2023.1176751 (PMC10330726; doi:10.3389/fmicb.2023.1176751)
Supplement: Supplementary file 3 [file Table_2.XLSX]

## Sheet: Supplementary_File_1
Supplementary File 2: Data and statistics regarding the metagenomes from IMG used for metagenome functional analyses
Sample	Timepoint	Bio_Rep	Tech_Rep	Fraction	taxon_oid	IMG Genome ID	IMG Release/Pipeline Version	IMG Submission ID	GOLD Analysis Project ID	GOLD Study ID	Assembly Method	Sequencing Method	Genome Size * assembled	Gene Count * assembled	Scaffold Count * assembled	CRISPR Count * assembled	GC Count * assembled	GC * assembled	Coding Base Count * assembled	Coding Base Count % * assembled	CDS Count * assembled	CDS % * assembled	RNA Count * assembled	RNA % * assembled	rRNA Count * assembled	5S rRNA Count * assembled	16S rRNA Count * assembled	18S rRNA Count * assembled	23S rRNA Count * assembled	28S rRNA Count * assembled	tRNA Count * assembled	Other RNA Count * assembled	Unchar Count	Unchar %	w/ Func Pred Count * assembled	w/ Func Pred % * assembled	w/o function prediction * assembled	w/o function prediction % * assembled	COG Count * assembled	COG % * assembled	Pfam Count * assembled	Pfam % * assembled	Enzyme Count * assembled	Enzyme % * assembled	KEGG Count * assembled	KEGG % * assembled	Not KEGG Count * assembled	Not KEGG % * assembled	KO Count * assembled
Total_A	Dry	A	pool	Dry Biocrust	3300037463	3300037463	IMG Annotation Pipeline v.5.0.10	223917	Ga0394183	Gs0131328	metaspades v. 3.13.0	Illumina NovaSeq S4	1314023787	2051060	1117125	631	860474616	65.48	1312050742	99.85	2038183	99.37	12877	0.63	1768	218	586	11	939	14	11109	0	0	0	1290010	62.89	748173	36.48	1262708	61.56	1234573	60.19	446108	21.75	451172	22	1587011	77.38	756004
Total_B	Dry	B	pool	Dry Biocrust	3300037509	3300037509	IMG Annotation Pipeline v.5.0.11	224273	Ga0394184	Gs0131328	metaspades v. 3.13.0	Illumina NovaSeq S4	2020907747	3318507	1902266	948	1321877413	65.41	2018063709	99.86	3298193	99.39	20314	0.61	2428	315	813	17	1251	32	17886	0	0	0	2043895	61.59	1254298	37.8	1997691	60.2	1948505	58.72	700927	21.12	705274	21.25	2592919	78.14	1185979
Total_C	Dry	C	pool	Dry Biocrust	3300037464	3300037464	IMG Annotation Pipeline v.5.0.10	223918	Ga0394185	Gs0131328	metaspades v. 3.13.0	Illumina NovaSeq S4	1464175431	2380389	1375411	898	938178326	64.08	1462086337	99.86	2366172	99.4	14217	0.6	1867	248	613	11	973	22	12350	0	0	0	1457781	61.24	908391	38.16	1422225	59.75	1387714	58.3	495423	20.81	497330	20.89	1868842	78.51	842150
4hA_plus	4h	A	pool	Active Cell	3300021457	3300021457	IMG Annotation Pipeline v.4.15.2	161283	Ga0216300	Gs0131328	spades v. SPAdes version: 3.11.1-check	Illumina NextSeq-HO	19206082	61653	54682	1	12738849	66.33	19139955	99.66	61246	99.34	407	0.66	140	11	57	0	71	1	267	0	0	0	61653	100	-407	-0.66	34210	55.49	29788	48.32	17358	28.15	17104	27.74	44142	71.6	27567
4hB_plus	4h	B	pool	Active Cell	3300021159	3300021159	IMG Annotation Pipeline v.4.15.2	156204	Ga0216302	Gs0131328	spades v. SPAdes version: 3.10.1	Illumina NextSeq-HO	29126465	88848	76565	9	19433149	66.72	29054608	99.75	88318	99.4	530	0.6	127	6	51	0	70	0	403	0	0	0	88848	100	-530	-0.6	48603	54.7	43038	48.44	24292	27.34	23542	26.5	64776	72.91	38663
4hC_plus	4h	C	pool	Active Cell	3300021450	3300021450	IMG Annotation Pipeline v.4.15.2	161286	Ga0216304	Gs0131328	spades v. SPAdes version: 3.11.1-check	Illumina NextSeq-HO	15721159	50682	44963	1	10411591	66.23	15671717	99.69	50364	99.37	318	0.63	81	4	29	0	48	0	237	0	0	0	50682	100	-318	-0.63	26972	53.22	23756	46.87	13418	26.47	13210	26.06	37154	73.31	21280
4hA_minus	4h	A	pool	Inactive Cell	3300021463	3300021463	IMG Annotation Pipeline v.4.15.2	161282	Ga0216299	Gs0131328	spades v. SPAdes version: 3.11.1-check	Illumina NextSeq-HO	67837251	202445	179960	20	45211996	66.65	67607505	99.66	201229	99.4	1216	0.6	460	39	158	0	262	1	756	0	0	0	202445	100	-1216	-0.6	104493	51.62	93442	46.16	47789	23.61	47538	23.48	153691	75.92	79356
4hB_minus	4h	B	pool	Inactive Cell	3300021163	3300021163	IMG Annotation Pipeline v.4.15.2	156203	Ga0216301	Gs0131328	spades v. SPAdes version: 3.10.1	Illumina NextSeq-HO	130231383	324795	268403	45	86571744	66.48	129907922	99.75	322999	99.45	1796	0.55	570	55	191	0	324	0	1226	0	0	0	324795	100	-1796	-0.55	168019	51.73	157021	48.34	73273	22.56	72591	22.35	250408	77.1	121282
4hC_minus	4h	C	pool	Inactive Cell	3300021162	3300021162	IMG Annotation Pipeline v.4.15.2	156205	Ga0216303	Gs0131328	spades v. SPAdes version: 3.10.1	Illumina NextSeq-HO	87487021	239302	205793	28	58580034	66.96	87265027	99.75	238123	99.51	1179	0.49	401	22	159	0	219	1	778	0	0	0	239302	100	-1179	-0.49	125627	52.5	115689	48.34	56842	23.75	56002	23.4	182121	76.11	92942
SYTO_10	4h	A	TR1	Viable Cell	3300023433	3300023433	IMG Annotation Pipeline v.4.16.1	181175	Ga0256856	Gs0131328	spades v. 3.11.1	Illumina NextSeq-HO	161046999	450003	386753	49	105260495	65.36	160712167	99.79	448005	99.56	1998	0.44	619	60	215	0	343	1	1379	0	0	0	450003	100	-1998	-0.44	264177	58.71	236437	52.54	122630	27.25	126494	28.11	321511	71.45	205902
SYTO_11	4h	A	TR2	Viable Cell	3300023432	3300023432	IMG Annotation Pipeline v.4.16.1	181177	Ga0256857	Gs0131328	spades v. 3.11.1	Illumina NextSeq-HO	101129387	297456	260766	19	67099078	66.35	100908243	99.78	296246	99.59	1210	0.41	425	40	148	0	235	2	785	0	0	0	297456	100	-1210	-0.41	175927	59.14	156649	52.66	81959	27.55	84867	28.53	211379	71.06	137720
SYTO_12	4h	A	TR3	Viable Cell	3300024053	3300024053	IMG Annotation Pipeline v.4.16.1	181179	Ga0256858	Gs0131328	spades v. 3.11.1	Illumina NextSeq-HO	163572897	473462	411705	34	109097166	66.7	163253381	99.8	471490	99.58	1972	0.42	586	49	197	0	339	1	1386	0	0	0	473462	100	-1972	-0.42	278437	58.81	247810	52.34	130659	27.6	134571	28.42	336919	71.16	217962
SYTO_13	4h	B	TR1	Viable Cell	3300023384	3300023384	IMG Annotation Pipeline v.4.16.1	181168	Ga0256859	Gs0131328	spades v. 3.11.1	Illumina NextSeq-HO	92202280	249825	214247	52	61479641	66.68	91992570	99.77	248736	99.56	1089	0.44	361	25	134	0	202	0	728	0	0	0	249825	100	-1089	-0.44	139669	55.91	128340	51.37	64699	25.9	64809	25.94	183927	73.62	106209
SYTO_14	4h	B	TR2	Viable Cell	3300023388	3300023388	IMG Annotation Pipeline v.4.16.1	181170	Ga0256860	Gs0131328	spades v. 3.11.1	Illumina NextSeq-HO	92725137	240644	201922	42	61877817	66.73	92513580	99.77	239542	99.54	1102	0.46	374	33	130	0	211	0	728	0	0	0	240644	100	-1102	-0.46	135812	56.44	125146	52	62612	26.02	62510	25.98	177032	73.57	102885
SYTO_15	4h	B	TR3	Viable Cell	3300023430	3300023430	IMG Annotation Pipeline v.4.16.1	181172	Ga0256861	Gs0131328	spades v. 3.11.1	Illumina NextSeq-HO	62698148	183579	161900	36	41957276	66.92	62530638	99.73	182655	99.5	924	0.5	317	22	119	0	176	0	607	0	0	0	183579	100	-924	-0.5	99973	54.46	90506	49.3	47153	25.69	46952	25.58	135703	73.92	76893
SYTO_16	4h	C	TR1	Viable Cell	3300023385	3300023385	IMG Annotation Pipeline v.4.16.1	181166	Ga0256862	Gs0131328	spades v. 3.11.1	Illumina NextSeq-HO	109179559	312765	271466	30	72196528	66.13	108953430	99.79	311428	99.57	1337	0.43	394	40	152	0	202	0	943	0	0	0	312765	100	-1337	-0.43	178456	57.06	161332	51.58	84341	26.97	85284	27.27	226144	72.3	138278
SYTO_17	4h	C	TR2	Viable Cell	3300023431	3300023431	IMG Annotation Pipeline v.4.16.1	181167	Ga0256863	Gs0131328	spades v. 3.11.1	Illumina NextSeq-HO	109088865	310460	269091	28	71889492	65.9	108847179	99.78	309058	99.55	1402	0.45	441	35	153	0	253	0	961	0	0	0	310460	100	-1402	-0.45	175256	56.45	158649	51.1	82426	26.55	83361	26.85	225697	72.7	135473
SYTO_18	4h	C	TR3	Viable Cell	NA	NA	NA	NA	NA	NA	NA	NA	NA	NA	NA	NA	NA	NA	NA	NA	NA	NA	NA	NA	NA	NA	NA	NA	NA	NA	NA	NA	NA	NA	NA	NA	NA	NA	NA	NA	NA	NA	NA	NA	NA	NA	NA	NA	NA
21hA_plus	21h	A	pool	Active Cell	3300021451	3300021451	IMG Annotation Pipeline v.4.15.2	161290	Ga0216294	Gs0131328	spades v. SPAdes version: 3.11.1-check	Illumina NextSeq-HO	16835341	55274	49339	7	11327513	67.28	16770164	99.61	54925	99.37	349	0.63	140	8	49	0	83	0	209	0	0	0	55274	100	-349	-0.63	30634	55.42	26567	48.06	15311	27.7	15367	27.8	39558	71.57	24660
21hB_plus	21h	B	pool	Active Cell	3300021454	3300021454	IMG Annotation Pipeline v.4.15.2	161288	Ga0216296	Gs0131328	spades v. SPAdes version: 3.11.1-check	Illumina NextSeq-HO	10822829	35127	31545	2	6932828	64.06	10780214	99.61	34906	99.37	221	0.63	75	4	31	0	40	0	146	0	0	0	35127	100	-221	-0.63	19283	54.9	16727	47.62	9582	27.28	9664	27.51	25242	71.86	15698
21hC_plus	21h	C	pool	Active Cell	3300021456	3300021456	IMG Annotation Pipeline v.4.15.2	161287	Ga0216298	Gs0131328	spades v. SPAdes version: 3.11.1-check	Illumina NextSeq-HO	65215027	198011	173798	17	42595816	65.32	65020702	99.7	196885	99.43	1126	0.57	377	33	138	0	205	1	749	0	0	0	198011	100	-1126	-0.57	108072	54.58	94766	47.86	51561	26.04	52275	26.4	144610	73.03	85221
21hA_minus	21h	A	pool	Inactive Cell	3300021459	3300021459	IMG Annotation Pipeline v.4.15.2	161289	Ga0216293	Gs0131328	spades v. SPAdes version: 3.11.1-check	Illumina NextSeq-HO	96821935	285591	249870	26	64081297	66.18	96622900	99.79	284267	99.54	1324	0.46	352	26	137	0	188	1	972	0	0	0	285591	100	-1324	-0.46	145114	50.81	131960	46.21	67872	23.77	66207	23.18	218060	76.35	109977
21hB_minus	21h	B	pool	Inactive Cell	3300021455	3300021455	IMG Annotation Pipeline v.4.15.2	161281	Ga0216295	Gs0131328	spades v. SPAdes version: 3.11.1-check	Illumina NextSeq-HO	78087796	190984	159220	29	42012825	53.8	77878054	99.73	189361	99.15	1623	0.85	432	85	141	0	206	0	1191	0	0	0	190984	100	-1623	-0.85	112076	58.68	105081	55.02	52120	27.29	54908	28.75	134453	70.4	91271
21hC_minus	21h	C	pool	Inactive Cell	3300021464	3300021464	IMG Annotation Pipeline v.4.15.2	161285	Ga0216297	Gs0131328	spades v. SPAdes version: 3.11.1-check	Illumina NextSeq-HO	117600969	317189	267700	55	78035360	66.36	117327854	99.77	315480	99.46	1709	0.54	474	34	164	0	276	0	1235	0	0	0	317189	100	-1709	-0.54	163523	51.55	150692	47.51	74044	23.34	73169	23.07	242311	76.39	121910
SYTO_1	21h	A	TR1	Viable Cell	3300023391	3300023391	IMG Annotation Pipeline v.4.16.1	181176	Ga0256848	Gs0131328	spades v. 3.11.1	Illumina NextSeq-HO	109883857	331512	290009	26	72882834	66.33	109663419	99.8	330083	99.57	1429	0.43	410	32	140	0	237	1	1019	0	0	0	331512	100	-1429	-0.43	186446	56.24	165399	49.89	88224	26.61	89920	27.12	240163	72.44	145637
SYTO_2	21h	A	TR2	Viable Cell	3300023383	3300023383	IMG Annotation Pipeline v.4.16.1	181164	Ga0256849	Gs0131328	spades v. 3.11.1	Illumina NextSeq-HO	62359969	181874	156615	13	41924312	67.23	62241347	99.81	181097	99.57	777	0.43	194	19	66	0	109	0	583	0	0	0	181874	100	-777	-0.43	105863	58.21	94323	51.86	49696	27.32	51012	28.05	130085	71.52	81977
SYTO_3	21h	A	TR3	Viable Cell	3300024050	3300024050	IMG Annotation Pipeline v.4.16.1	181178	Ga0256850	Gs0131328	spades v. 3.11.1	Illumina NextSeq-HO	161732149	467228	403336	32	107335928	66.37	161457331	99.83	465486	99.63	1742	0.37	471	28	176	0	267	0	1271	0	0	0	467228	100	-1742	-0.37	270698	57.94	242597	51.92	127554	27.3	130843	28	334643	71.62	210518
SYTO_4	21h	B	TR1	Viable Cell	3300023386	3300023386	IMG Annotation Pipeline v.4.16.1	181165	Ga0256851	Gs0131328	spades v. 3.11.1	Illumina NextSeq-HO	105129338	272528	225835	38	65747433	62.54	104896408	99.78	270899	99.4	1629	0.6	407	54	139	0	214	0	1222	0	0	0	272528	100	-1629	-0.6	155816	57.17	140766	51.65	68261	25.05	73320	26.9	197579	72.5	120770
SYTO_5	21h	B	TR2	Viable Cell	3300023387	3300023387	IMG Annotation Pipeline v.4.16.1	181169	Ga0256852	Gs0131328	spades v. 3.11.1	Illumina NextSeq-HO	113784721	292740	241733	40	71161071	62.54	113536087	99.78	291001	99.41	1739	0.59	430	53	136	0	241	0	1309	0	0	0	292740	100	-1739	-0.59	165605	56.57	150050	51.26	71901	24.56	77655	26.53	213346	72.88	127901
SYTO_6	21h	B	TR3	Viable Cell	3300023389	3300023389	IMG Annotation Pipeline v.4.16.1	181171	Ga0256853	Gs0131328	spades v. 3.11.1	Illumina NextSeq-HO	119787883	302703	247416	49	73624329	61.46	119522337	99.78	300847	99.39	1856	0.61	504	75	145	0	283	1	1352	0	0	0	302703	100	-1856	-0.61	171443	56.64	155932	51.51	74970	24.77	80329	26.54	220518	72.85	132915
SYTO_7	21h	C	TR1	Viable Cell	3300023390	3300023390	IMG Annotation Pipeline v.4.16.1	181173	Ga0256854	Gs0131328	spades v. 3.11.1	Illumina NextSeq-HO	104995803	295870	255231	39	68691667	65.42	104772731	99.79	294514	99.54	1356	0.46	412	38	150	0	224	0	944	0	0	0	295870	100	-1356	-0.46	167007	56.45	149826	50.64	76945	26.01	79086	26.73	215428	72.81	128620
SYTO_8	21h	C	TR2	Viable Cell	NA	NA	NA	NA	NA	NA	NA	NA	NA	NA	NA	NA	NA	NA	NA	NA	NA	NA	NA	NA	NA	NA	NA	NA	NA	NA	NA	NA	NA	NA	NA	NA	NA	NA	NA	NA	NA	NA	NA	NA	NA	NA	NA	NA	NA
SYTO_9	21h	C	TR3	Viable Cell	3300023392	3300023392	IMG Annotation Pipeline v.4.16.1	181174	Ga0256855	Gs0131328	spades v. 3.11.1	Illumina NextSeq-HO	158410625	443513	379439	64	103315280	65.22	158084046	99.79	441454	99.54	2059	0.46	580	47	201	0	332	0	1479	0	0	0	443513	100	-2059	-0.46	245842	55.43	221930	50.04	112926	25.46	115585	26.06	325869	73.47	189349
[truncated: 9 more columns]
