# Supplementary material for: BONCAT-FACS-Seq reveals the active fraction of a biocrust community undergoing a wet-up event
Source: Front Microbiol. 2023 Jun 26;14:1176751. doi: 10.3389/fmicb.2023.1176751 (PMC10330726; doi:10.3389/fmicb.2023.1176751)
Supplement: Supplementary file 4 [file Table_3.XLSX]

## Sheet: Supplementary_File_2
Supplementary File 3: Differentially abundant COGs between the Active Cell and Inactive Cell fractions at 4 hrs post-wetting
COG ID	Gene	Annotation	Primary COG Category	log2FoldChange	lfcSE	padj
COG5563	NA	Uncharacterized conserved protein CPn0794, contains PKD-like HAF repeats	Function unknown	6.0746	1.22418	4.90801e-05
COG3694	NA	ABC-type uncharacterized transport system, permease component	General function prediction only	5.21189	1.29761	0.0027973
COG2045	ComB	Phosphosulfolactate phosphohydrolase or related enzyme	Coenzyme transport and metabolism	4.46794	1.36864	0.0296471
COG4354	NA	Uncharacterized conserved protein, contains GBA2_N and DUF608 domains	Function unknown	4.21689	1.29904	0.0307168
COG3875	LarA	Nickel-dependent lactate racemase	Cell wall/membrane/envelope biogenesis	4.07463	1.2969	0.0356271
COG1864	NUC1	DNA/RNA endonuclease G, NUC1	Nucleotide transport and metabolism	4.01014	1.29674	0.0403949
COG3533	HybA1	Beta-L-arabinofuranosidase, GH127 family	Carbohydrate transport and metabolism	3.84323	0.902298	0.00113617
COG3828	NA	Type 1 glutamine amidotransferase (GATase1)-like domain	General function prediction only	3.7527	0.936303	0.00284858
COG1477	ApbE	FAD:protein FMN transferase ApbE	Coenzyme transport and metabolism	3.62462	1.13209	0.032984
COG0348	NapH	Polyferredoxin NapH	Energy production and conversion	3.4919	1.11763	0.0371322
COG4586	NA	ABC-type uncharacterized transport system, ATPase component	General function prediction only	3.09553	0.951577	0.0303487
COG2318	DinB	Bacillithiol/mycothiol S-transferase BstA/DinB, DinB/YfiT family (unrelated to E. coli DinB)	Secondary metabolites biosynthesis, transport and catabolism	3.02144	0.888419	0.0224293
COG4102	NA	Uncharacterized conserved protein, DUF1501 family	Function unknown	3.0207	0.428432	5.15641e-10
COG0420	SbcD	DNA repair exonuclease SbcCD nuclease subunit	Replication, recombination and repair	3.01089	0.951964	0.0353943
COG1858	MauG	Cytochrome c peroxidase	Posttranslational modification, protein turnover, chaperones	2.97015	0.985547	0.0480207
COG1621	SacC	Sucrose-6-phosphate hydrolase SacC, GH32 family	Carbohydrate transport and metabolism	2.8959	0.957547	0.0472155
COG1082	YcjR	Sugar phosphate isomerase/epimerase	Carbohydrate transport and metabolism	2.75367	0.286885	7.04184e-19
COG5433	YhhI	Predicted transposase YbfD/YdcC associated with H repeats	Mobilome: prophages, transposons	2.74148	0.85595	0.032984
COG1193	MutS2	dsDNA-specific endonuclease/ATPase MutS2	Replication, recombination and repair	2.73934	0.696123	0.00363405
COG1069	AraB	Ribulose kinase	Carbohydrate transport and metabolism	2.70001	0.844537	0.032984
COG0561	Cof	Hydroxymethylpyrimidine pyrophosphatase and other HAD family phosphatases	Coenzyme transport and metabolism	2.66907	0.845451	0.0356271
COG3316	Rve	Transposase (or an inactivated derivative), DDE domain	Mobilome: prophages, transposons	2.66513	0.474045	1.89002e-06
COG3622	Hyi	Hydroxypyruvate/dehydroerythronate isomerase, Hyi/OtnI family	Carbohydrate transport and metabolism	2.63587	0.847907	0.0388525
COG1357	YjbI	Uncharacterized conserved protein YjbI, contains pentapeptide repeats	Function unknown	2.61573	0.518708	3.51524e-05
COG2373	YfaS	Uncharacterized conserved protein YfaS, alpha-2-macroglobulin family	General function prediction only	2.58937	0.436123	3.59555e-07
COG2706	Pgl	6-phosphogluconolactonase, cycloisomerase 2 family	Carbohydrate transport and metabolism	2.57423	0.760296	0.0234002
COG3669	AfuC	Alpha-L-fucosidase	Carbohydrate transport and metabolism	2.50859	0.706083	0.0143876
COG1649	YddW	Uncharacterized lipoprotein YddW, UPF0748 family	Function unknown	2.47861	0.51489	9.88848e-05
COG4636	Uma2	Endonuclease, Uma2 family (restriction endonuclease fold)	General function prediction only	2.4483	0.417817	5.14747e-07
COG1879	RbsB	ABC-type sugar transport system, periplasmic component, contains N-terminal xre family HTH domain	Carbohydrate transport and metabolism	2.38727	0.386634	1.01707e-07
COG2337	MazF	mRNA-degrading endonuclease MazF, toxin component of the MazEF toxin-antitoxin module	Defense mechanisms	2.29837	0.730052	0.0356271
COG1172	AraH	Ribose/xylose/arabinose/galactoside ABC-type transport system, permease component	Carbohydrate transport and metabolism	2.26348	0.330667	1.98936e-09
COG1020	EntF	EntF, seryl-AMP synthase component of non-ribosomal peptide synthetase	Secondary metabolites biosynthesis, transport and catabolism	2.22767	0.364756	1.3894e-07
COG1402	ArfB	Creatinine amidohydrolase/Fe(II)-dependent FAPy formamide hydrolase (riboflavin and F420 biosynthesis)	Coenzyme transport and metabolism	2.19776	0.672007	0.0296471
COG3903	NA	Predicted ATPase	General function prediction only	2.18788	0.360492	1.67477e-07
COG2377	AnmK	1,6-Anhydro-N-acetylmuramate kinase	Cell wall/membrane/envelope biogenesis	2.18726	0.670403	0.0296471
COG1486	CelF	Alpha-galactosidase/6-phospho-beta-glucosidase, family 4 of glycosyl hydrolase	Carbohydrate transport and metabolism	2.17813	0.547335	0.00315582
COG2165	PulG	Type II secretory pathway, pseudopilin PulG	Cell motility	2.15984	0.21354	6.20844e-21
COG2319	WD40	WD40 repeat	General function prediction only	2.15872	0.328318	9.7437e-09
COG2442	NA	Predicted antitoxin component of a toxin-antitoxin system, DUF433 family	Defense mechanisms	2.11682	0.629558	0.0245475
COG5285	PhyH	Ectoine hydroxylase-related dioxygenase, phytanoyl-CoA dioxygenase (PhyH) family	Secondary metabolites biosynthesis, transport and catabolism	2.09184	0.29589	5.15641e-10
COG0666	ANKYR	Ankyrin repeat	Signal transduction mechanisms	2.06894	0.269911	1.16224e-11
COG3321	PksD	Acyl transferase domain in polyketide synthase (PKS) enzymes	Secondary metabolites biosynthesis, transport and catabolism	2.0686	0.607674	0.0224293
COG2766	PrkA	Predicted Ser/Thr protein kinase	Signal transduction mechanisms	2.06283	0.679342	0.0461829
COG3534	AbfA	Alpha-L-arabinofuranosidase	Carbohydrate transport and metabolism	1.99693	0.581692	0.0210161
COG2721	UxaA	Altronate dehydratase	Carbohydrate transport and metabolism	1.99083	0.648859	0.0421806
COG1609	PurR	DNA-binding transcriptional regulator, LacI/PurR family	Transcription	1.99044	0.296594	4.57836e-09
COG3119	AslA	Arylsulfatase A or related enzyme, AlkP superfamily	Inorganic ion transport and metabolism	1.98657	0.315224	5.10009e-08
COG2823	OsmY	Osmotically-inducible protein OsmY, contains BON domain	Cell wall/membrane/envelope biogenesis	1.95278	0.567304	0.0205888
COG3629	DnrI	DNA-binding transcriptional regulator DnrI/AfsR/EmbR, SARP family, contains BTAD domain	Transcription	1.92054	0.327963	5.14747e-07
COG1560	LpxP	Palmitoleoyl-ACP: Kdo2-lipid-IV acyltransferase (lipid A biosynthesis)	Lipid transport and metabolism	1.91986	0.568877	0.0237554
COG1277	NosY	ABC-type transport system involved in multi-copper enzyme maturation, permease component	Posttranslational modification, protein turnover, chaperones	1.88762	0.572594	0.0286436
COG0535	SkfB	Radical SAM superfamily maturase, SkfB/NifB/PqqE family	Cell cycle control, cell division, chromosome partitioning	1.88499	0.569008	0.0273465
COG0437	HybA	Fe-S-cluster-containing dehydrogenase component (DMSO reductase)	Energy production and conversion	1.86839	0.595237	0.0356271
COG1744	Med	Lipoprotein Med, regulator of KinD/Spo0A, PBP1-ABC superfamily, includes NupN	Signal transduction mechanisms	1.85659	0.582458	0.0333784
COG1957	URH1	Inosine-uridine nucleoside N-ribohydrolase	Nucleotide transport and metabolism	1.84607	0.553464	0.0257929
COG0673	MviM	Predicted dehydrogenase	General function prediction only	1.82881	0.168882	6.54333e-24
COG4663	FcbT1	TRAP-type mannitol/chloroaromatic compound transport system, periplasmic component	Secondary metabolites biosynthesis, transport and catabolism	1.81285	0.565726	0.032984
COG4993	Gcd	Glucose dehydrogenase, PQQ-dependent	Carbohydrate transport and metabolism	1.80351	0.394734	0.000311464
COG1032	YgiQ	Radical SAM superfamily enzyme YgiQ, UPF0313 family	General function prediction only	1.78618	0.504861	0.0147943
COG5662	RsiW	Transmembrane transcriptional regulator RsiW (anti-sigma-W factor)	Transcription	1.78576	0.553409	0.0314532
COG3408	GDB1	Glycogen debranching enzyme (alpha-1,6-glucosidase)	Carbohydrate transport and metabolism	1.78217	0.552342	0.0314532
COG2317	YpwA	Zn-dependent carboxypeptidase, M32 family	Posttranslational modification, protein turnover, chaperones	1.7339	0.486717	0.0142858
COG0859	RfaF	ADP-heptose:LPS heptosyltransferase	Cell wall/membrane/envelope biogenesis	1.72192	0.376136	0.000305849
COG0043	UbiD	3-polyprenyl-4-hydroxybenzoate decarboxylase	Coenzyme transport and metabolism	1.71327	0.566709	0.0472155
COG3391	YncE	DNA-binding beta-propeller fold protein YncE	General function prediction only	1.62585	0.370012	0.00067126
COG1129	MglA	ABC-type sugar transport system, ATPase component	Carbohydrate transport and metabolism	1.5897	0.305422	1.57994e-05
COG2382	Fes	Enterochelin esterase or related enzyme	Inorganic ion transport and metabolism	1.58279	0.515816	0.0421806
COG1653	UgpB	ABC-type glycerol-3-phosphate transport system, periplasmic component	Carbohydrate transport and metabolism	1.4789	0.250373	4.13088e-07
COG1520	PQQ	Outer membrane protein assembly factor BamB, contains PQQ-like beta-propeller repeat	Cell wall/membrane/envelope biogenesis	1.45163	0.264097	3.60254e-06
COG1070	XylB	Sugar (pentulose or hexulose) kinase	Carbohydrate transport and metabolism	1.42672	0.349539	0.00219708
COG0589	UspA	Nucleotide-binding universal stress protein, UspA family	Signal transduction mechanisms	1.40334	0.374873	0.00738589
COG0457	TPR	Tetratricopeptide (TPR) repeat	General function prediction only	1.36439	0.187631	1.5414e-10
COG5659	Srso17	SRSO17 transposase	Mobilome: prophages, transposons	1.35382	0.427838	0.0353943
COG3547	NA	Transposase	Mobilome: prophages, transposons	1.34212	0.240476	2.3057e-06
COG3293	NA	Transposase	Mobilome: prophages, transposons	1.31843	0.259608	3.00246e-05
COG0243	BisC	Anaerobic selenocysteine-containing dehydrogenase	Energy production and conversion	1.28256	0.292158	0.00067126
COG2801	Tra5	Transposase InsO and inactivated derivatives	Mobilome: prophages, transposons	1.27292	0.221733	9.81994e-07
COG0395	UgpE	ABC-type glycerol-3-phosphate transport system, permease component	Carbohydrate transport and metabolism	1.26278	0.238737	1.03104e-05
COG1175	UgpA	ABC-type sugar transport system, permease component	Carbohydrate transport and metabolism	1.25297	0.23688	1.03104e-05
COG2217	ZntA	Cation-transporting P-type ATPase	Inorganic ion transport and metabolism	1.23859	0.256082	9.05033e-05
COG3415	Csa3	CRISPR-associated protein Csa3, CARF domain	Defense mechanisms	1.21124	0.297561	0.00226263
COG2352	Ppc	Phosphoenolpyruvate carboxylase	Energy production and conversion	1.21112	0.340702	0.0143876
COG1363	FrvX	Putative aminopeptidase FrvX	Amino acid transport and metabolism	1.17858	0.379926	0.0394112
COG0683	LivK	ABC-type branched-chain amino acid transport system, periplasmic component	Amino acid transport and metabolism	1.16896	0.279849	0.00156965
COG1408	YaeI	Predicted phosphohydrolase, MPP superfamily	General function prediction only	1.15929	0.387194	0.0498721
COG2010	CccA	Cytochrome c, mono- and diheme variants	Energy production and conversion	1.15826	0.351729	0.028686
COG1566	EmrA	Multidrug resistance efflux pump EmrA	Defense mechanisms	1.15259	0.293015	0.00363405
COG1940	NagC	Sugar kinase of the NBD/HSP70 family, may contain an N-terminal HTH domain	Carbohydrate transport and metabolism	1.14401	0.32067	0.0142215
COG2755	TesA	Lysophospholipase L1 or related esterase. Includes spore coat protein LipC/YcsK	Cell cycle control, cell division, chromosome partitioning	1.13823	0.320714	0.0143876
COG2203	GAF	GAF domain	Signal transduction mechanisms	1.13808	0.174986	1.45695e-08
COG3328	IS285	Transposase (or an inactivated derivative)	Mobilome: prophages, transposons	1.10697	0.342459	0.0314532
COG0667	PdxI	Pyridoxal reductase PdxI or related oxidoreductase, aldo/keto reductase family	Coenzyme transport and metabolism	1.10285	0.175678	5.59425e-08
COG0747	DdpA	ABC-type transport system, periplasmic component	Amino acid transport and metabolism	1.09591	0.206152	9.52575e-06
COG1413	HEAT	HEAT repeat	General function prediction only	1.09574	0.339668	0.0314532
COG3335	NA	Transposase	Mobilome: prophages, transposons	1.07528	0.336154	0.032984
COG1164	PepF	Oligoendopeptidase F	Amino acid transport and metabolism	1.07353	0.327744	0.0296471
COG1173	DppC	ABC-type dipeptide/oligopeptide/nickel transport system, permease component	Amino acid transport and metabolism	1.0722	0.262115	0.00215579
COG2963	InsE	Transposase InsE and inactivated derivatives	Mobilome: prophages, transposons	1.06733	0.334165	0.032984
COG1917	QdoI	Cupin domain protein related to quercetin dioxygenase	General function prediction only	1.01916	0.324034	0.0356271
COG2804	PulE	Type II secretory pathway ATPase GspE/PulE or T4P pilus assembly pathway ATPase PilB	Cell motility	0.993668	0.238173	0.00157276
COG0840	Tar	Methyl-accepting chemotaxis protein (MCP)	Signal transduction mechanisms	0.943566	0.223949	0.00136572
COG0524	RbsK	Sugar or nucleoside kinase, ribokinase family	Carbohydrate transport and metabolism	0.904738	0.227834	0.003214
COG4251	NA	Bacteriophytochrome (light-regulated signal transduction histidine kinase)	Signal transduction mechanisms	0.888031	0.27203	0.0296471
COG3250	LacZ	Beta-galactosidase/beta-glucuronidase	Carbohydrate transport and metabolism	0.887696	0.264327	0.0246113
COG2202	PAS	PAS domain	Signal transduction mechanisms	0.886468	0.117647	2.54452e-11
COG0129	IlvD	Dihydroxyacid dehydratase/phosphogluconate dehydratase	Amino acid transport and metabolism	0.81379	0.259089	0.0356271
COG1459	PulF	Type II secretory pathway, component PulF	Cell motility	0.779514	0.260442	0.0498721
COG3706	PleD	Two-component response regulator, PleD family, consists of two REC domains and a diguanylate cyclase (GGDEF) domain	Signal transduction mechanisms	0.752364	0.245871	0.0430287
COG1132	MdlB	ABC-type multidrug transport system, ATPase and permease component	Defense mechanisms	0.752058	0.151118	4.68206e-05
COG0454	PhnO	N-acetyltransferase, GNAT superfamily (includes histone acetyltransferase HPA2)	Transcription	0.742006	0.228741	0.0307168
COG4948	RspA	L-alanine-DL-glutamate epimerase or related enzyme of enolase superfamily	Cell wall/membrane/envelope biogenesis	0.694712	0.199343	0.0178053
COG1404	AprE	Serine protease, subtilisin family	Posttranslational modification, protein turnover, chaperones	0.631944	0.190697	0.0273465
COG0642	BaeS	Signal transduction histidine kinase	Signal transduction mechanisms	0.612481	0.122262	4.05988e-05
COG0784	CheY	CheY-like REC (receiver) domain, includes chemotaxis protein CheY and sporulation regulator Spo0F	Signal transduction mechanisms	0.573284	0.131176	0.000718092
COG1595	RpoE	DNA-directed RNA polymerase specialized sigma subunit, sigma24 family	Transcription	0.474788	0.140559	0.0237554
COG0365	Acs	Acyl-coenzyme A synthetase/AMP-(fatty) acid ligase	Lipid transport and metabolism	-0.479434	0.159928	0.0498721
COG0183	PaaJ	Acetyl-CoA acetyltransferase	Lipid transport and metabolism	-0.50638	0.154668	0.0296471
COG1024	CaiD	Enoyl-CoA hydratase/carnithine racemase	Lipid transport and metabolism	-0.579336	0.139658	0.00171129
COG0308	PepN	Aminopeptidase N, contains DUF3458 domain	Amino acid transport and metabolism	-0.624271	0.191267	0.0296471
COG1201	Lhr	Lhr-like helicase	Replication, recombination and repair	-0.678208	0.215682	0.0356271
COG0772	FtsW	Peptodoglycan polymerase FtsW/RodA/SpoVE	Cell cycle control, cell division, chromosome partitioning	-0.703918	0.210278	0.0252824
COG1960	CaiA	Acyl-CoA dehydrogenase related to the alkylation response protein AidB	Lipid transport and metabolism	-0.785275	0.118839	8.46261e-09
COG1804	CaiB	Crotonobetainyl-CoA:carnitine CoA-transferase CaiB and related acyl-CoA transferases	Lipid transport and metabolism	-0.831143	0.194159	0.00105494
COG4805	NA	Uncharacterized conserved protein, DUF885 family	Function unknown	-0.831193	0.212529	0.00392575
COG0229	MsrB	Peptide methionine sulfoxide reductase MsrB	Posttranslational modification, protein turnover, chaperones	-0.879742	0.275476	0.032984
COG2989	YcbB	Murein L,D-transpeptidase YcbB/YkuD	Cell wall/membrane/envelope biogenesis	-0.909851	0.201711	0.000400828
COG4230	PutA2	Delta 1-pyrroline-5-carboxylate dehydrogenase	Amino acid transport and metabolism	-0.954416	0.315207	0.0471701
COG2030	MaoC	Acyl-CoA dehydratase PaaZ	Lipid transport and metabolism	-0.968208	0.251156	0.00486257
COG2301	CitE	Citrate lyase beta subunit	Carbohydrate transport and metabolism	-1.02987	0.270051	0.00566301
COG3773	CwlJ	Cell wall hydrolase CwlJ, involved in spore germination	Cell cycle control, cell division, chromosome partitioning	-1.08553	0.30371	0.0140768
COG2733	YjiN	Uncharacterized membrane-anchored protein YjiN, DUF445 family	Function unknown	-1.10374	0.357999	0.0410518
COG1448	TyrB	Aspartate/aromatic aminotransferase	Amino acid transport and metabolism	-1.15569	0.386321	0.0498721
COG1304	LldD	FMN-dependent dehydrogenase, includes L-lactate dehydrogenase and type II isopentenyl diphosphate isomerase	Energy production and conversion	-1.17154	0.379414	0.0407261
COG1983	PspC	Phage shock protein PspC (stress-responsive transcriptional regulator)	Transcription	-1.22612	0.38871	0.0356271
COG2935	Ate1	Arginyl-tRNA--protein-N-Asp/Glu arginylyltransferase	Posttranslational modification, protein turnover, chaperones	-1.23534	0.409756	0.0480207
COG2079	PrpD	2-methylcitrate dehydratase PrpD	Carbohydrate transport and metabolism	-1.26851	0.380071	0.0257929
COG0688	Psd	Phosphatidylserine decarboxylase	Lipid transport and metabolism	-1.34321	0.392204	0.0210896
COG4529	YdhS	Uncharacterized NAD(P)/FAD-binding protein YdhS	General function prediction only	-1.36081	0.432142	0.0356271
COG3588	Fba1	Fructose-bisphosphate aldolase class 1	Carbohydrate transport and metabolism	-1.4634	0.475471	0.0414691
COG3181	TctC	Tripartite-type tricarboxylate transporter, extracytoplasmic receptor component TctC	Energy production and conversion	-1.51596	0.247918	1.3894e-07
COG1463	MlaD	Periplasmic subunit MlaD of the ABC-type intermembrane phospholipid transporter Mla	Cell wall/membrane/envelope biogenesis	-1.71466	0.242984	5.15641e-10
COG0447	MenB	1,4-Dihydroxy-2-naphthoyl-CoA synthase	Coenzyme transport and metabolism	-2.10308	0.664344	0.0353943
COG4323	NA	Uncharacterized conserved protein, DUF962 domain	Function unknown	-2.16685	0.723545	0.0498721
COG1165	MenD	2-succinyl-5-enolpyruvyl-6-hydroxy-3-cyclohexene-1-carboxylate synthase	Coenzyme transport and metabolism	-2.44577	0.714019	0.0210896
