# Supplementary material for: BONCAT-FACS-Seq reveals the active fraction of a biocrust community undergoing a wet-up event
Source: Front Microbiol. 2023 Jun 26;14:1176751. doi: 10.3389/fmicb.2023.1176751 (PMC10330726; doi:10.3389/fmicb.2023.1176751)
Supplement: Supplementary file 5 [file Table_4.XLSX]

## Sheet: Supplementary_File_3
Supplementary File 4: Differentially abundant COGs between the Active Cell and Inactive Cell fractions at 21 hrs post-wetting
COG ID	Gene	Annotation	Primary COG Category	log2FoldChange	lfcSE	padj
COG3533	HybA1	Beta-L-arabinofuranosidase, GH127 family	Carbohydrate transport and metabolism	4.94384	1.11412	0.00420355
COG0675	InsQ	Transposase	Mobilome: prophages, transposons	3.72229	0.987864	0.0303918
COG1486	CelF	Alpha-galactosidase/6-phospho-beta-glucosidase, family 4 of glycosyl hydrolase	Carbohydrate transport and metabolism	2.9309	0.750227	0.0246899
COG2165	PulG	Type II secretory pathway, pseudopilin PulG	Cell motility	2.3894	0.514056	0.00214853
COG3507	XynB2	Beta-xylosidase	Carbohydrate transport and metabolism	1.84557	0.480549	0.0251943
COG1609	PurR	DNA-binding transcriptional regulator, LacI/PurR family	Transcription	1.78738	0.326067	7.78378e-05
COG3250	LacZ	Beta-galactosidase/beta-glucuronidase	Carbohydrate transport and metabolism	1.60941	0.416053	0.0251943
COG1082	YcjR	Sugar phosphate isomerase/epimerase	Carbohydrate transport and metabolism	1.43251	0.359985	0.0212713
COG0673	MviM	Predicted dehydrogenase	General function prediction only	1.12279	0.270143	0.0119489
COG3181	TctC	Tripartite-type tricarboxylate transporter, extracytoplasmic receptor component TctC	Energy production and conversion	-2.22491	0.479541	0.00214853
